# Supplementary material for: A Multilayer Interactome Network Constructed in a Forest Poplar Population Mediates the Pleiotropic Control of Complex Traits
Source: Front Genet. 2021 Nov 12;12:769688. doi: 10.3389/fgene.2021.769688 (PMC8633413; doi:10.3389/fgene.2021.769688)
Supplement: Supplementary file 2 [file DataSheet1.CSV]

Supporting Information Table S2 (Detailed information and annotations of significant SNPs detected by CRI equation)
segregation type	snpnames	lineNo	scaffod.Id	loci	p-value	Type	ProteinId	Annotation
intercross	1138	11346	1	2392695	1.27E-32	intron	18238876	AT3G60190.1;DYNAMIN-like 1E;DL1E
intercross	1163	11438	1	2412485	1.01E-33	Non-coding
intercross	13582	155386	1	34403996	3.55E-32	Non-coding
intercross	13584	155392	1	34404344	5.37E-33	Non-coding
intercross	17787	207608	1	46782762	4.37E-38	Non-coding
intercross	30032	341297	3	3620353	2.71E-32	intron	18216661	AT5G47100.1;calcineurin B-like protein 9;CBL9
intercross	48354	545394	5	4222282	2.65E-32	Non-coding
intercross	48370	545422	5	4226091	2.36E-32	Non-coding
intercross	48502	546708	5	4510381	4.32E-34	exon	18207148	AT5G25830.1;GATA transcription factor 12;GATA12
intercross	48561	546964	5	4549631	1.80E-42	Non-coding
intercross	48729	548070	5	4708309	5.49E-34	intron	18207567	AT5G63800.1;Glycosyl hydrolase family 35 protein;MUM2
intercross	48794	548688	5	4804826	1.00E-33	exon	18208488	AT3G52950.1;CBS / octicosapeptide/Phox/Bemp1 (PB1) domains-containing protein;-
intercross	48795	548690	5	4804925	1.10E-31	exon	18208488	AT3G52950.1;CBS / octicosapeptide/Phox/Bemp1 (PB1) domains-containing protein;-
intercross	48797	548706	5	4806540	2.10E-37	intron	18208488	AT3G52950.1;CBS / octicosapeptide/Phox/Bemp1 (PB1) domains-containing protein;-
intercross	48799	548712	5	4806812	2.10E-37	exon	18208488	AT3G52950.1;CBS / octicosapeptide/Phox/Bemp1 (PB1) domains-containing protein;-
intercross	48802	548722	5	4807469	5.34E-34	intron	18208488	AT3G52950.1;CBS / octicosapeptide/Phox/Bemp1 (PB1) domains-containing protein;-
intercross	48806	548729	5	4807703	2.46E-33	intron	18208488	AT3G52950.1;CBS / octicosapeptide/Phox/Bemp1 (PB1) domains-containing protein;-
intercross	48811	548739	5	4808398	1.41E-40	intron	18208488	AT3G52950.1;CBS / octicosapeptide/Phox/Bemp1 (PB1) domains-containing protein;-
intercross	48814	548745	5	4808912	6.60E-35	intron	18208488	AT3G52950.1;CBS / octicosapeptide/Phox/Bemp1 (PB1) domains-containing protein;-
intercross	48816	548750	5	4809026	4.24E-34	exon	18208488	AT3G52950.1;CBS / octicosapeptide/Phox/Bemp1 (PB1) domains-containing protein;-
intercross	48817	548752	5	4809129	6.87E-34	intron	18208488	AT3G52950.1;CBS / octicosapeptide/Phox/Bemp1 (PB1) domains-containing protein;-
intercross	48824	548760	5	4810033	2.10E-37	intron	18208487	AT3G52950.1;CBS / octicosapeptide/Phox/Bemp1 (PB1) domains-containing protein;-
intercross	48826	548762	5	4810091	7.61E-38	exon	18208487	AT3G52950.1;CBS / octicosapeptide/Phox/Bemp1 (PB1) domains-containing protein;-
intercross	48827	548763	5	4810136	1.90E-36	exon	18208487	AT3G52950.1;CBS / octicosapeptide/Phox/Bemp1 (PB1) domains-containing protein;-
intercross	48832	548775	5	4810932	2.85E-36	intron	18208487	AT3G52950.1;CBS / octicosapeptide/Phox/Bemp1 (PB1) domains-containing protein;-
intercross	48833	548776	5	4811009	2.92E-36	intron	18208487	AT3G52950.1;CBS / octicosapeptide/Phox/Bemp1 (PB1) domains-containing protein;-
intercross	48886	549444	5	4964592	4.42E-33	Non-coding
intercross	48891	549455	5	4965835	6.81E-33	Non-coding
intercross	48892	549457	5	4966044	3.99E-33	Non-coding
intercross	48916	549806	5	5053148	1.27E-32	Non-coding
intercross	48922	549823	5	5054573	6.77E-34	intron	18207561	AT2G22420.1;Peroxidase superfamily protein;-
intercross	48971	550358	5	5137853	8.94E-42	exon	18207812	AT4G39952.1;Pentatricopeptide repeat (PPR) superfamily protein;-
intercross	79545	888662	8	10141590	1.93E-31	Non-coding
intercross	79570	888796	8	10163499	1.27E-32	Non-coding
intercross	79620	889160	8	10214592	7.41E-33	intron	18248551	AT4G14880.1;O-acetylserine (thiol) lyase (OAS-TL) isoform A1;OASA1
intercross	79623	889167	8	10214969	2.67E-32	intron	18248551	AT4G14880.1;O-acetylserine (thiol) lyase (OAS-TL) isoform A1;OASA1
intercross	79624	889169	8	10215087	1.02E-32	intron	18248551	AT4G14880.1;O-acetylserine (thiol) lyase (OAS-TL) isoform A1;OASA1
intercross	79625	889170	8	10215208	5.62E-34	intron	18248551	AT4G14880.1;O-acetylserine (thiol) lyase (OAS-TL) isoform A1;OASA1
intercross	79688	889671	8	10306122	6.77E-38	exon	18249225	AT1G05460.1;P-loop containing nucleoside triphosphate hydrolases superfamily protein;SDE3
intercross	79745	890076	8	10382092	1.36E-35	Non-coding
intercross	79747	890087	8	10386508	6.71E-34	Non-coding
intercross	79748	890088	8	10386704	2.12E-33	Non-coding
intercross	79750	890130	8	10391300	6.52E-34	intron	18249295	AT4G34670.1;Ribosomal protein S3Ae;-
intercross	79799	890555	8	10469303	1.83E-33	Non-coding
intercross	79814	890653	8	10495448	2.20E-36	exon	18247875	AT3G22830.1;heat shock transcription factor A6B;HSFA6B
intercross	79863	891157	8	10594229	6.10E-34	exon	18248726	AT4G00231.1;ARM repeat superfamily protein;MEE50
intercross	79887	891558	8	10666913	2.78E-33	intron	18249435	AT3G22990.1;ARM repeat superfamily protein;LFR
intercross	80199	894754	8	11242647	6.10E-34	exon	18249809	AT4G14368.1;Regulator of chromosome condensation (RCC1) family protein;-
intercross	84578	949910	9	5670177	9.27E-33	Non-coding
testcross	85924	964194	9	8190153	4.67E-31	Non-coding
testcross	85963	964633	9	8272417	3.28E-34	exon	18227905	AT2G14820.1;Phototropic-responsive NPH3 family protein;NPY2
testcross	86037	965307	9	8374136	2.48E-34	intron	18228256	AT4G33925.1;-;-
intercross	86045	965464	9	8400989	1.81E-32	exon	18227935	AT3G19540.1;Protein of unknown function (DUF620);-
intercross	86049	965518	9	8420519	6.65E-33	intron	18228214	AT4G34280.1;transducin family protein / WD-40 repeat family protein;-
testcross	86066	965669	9	8448252	2.64E-31	intron	18227796	AT2G14960.1;Auxin-responsive GH3 family protein;GH3.1
intercross	86099	965976	9	8494537	9.83E-32	Non-coding
intercross	86105	965986	9	8495265	1.80E-31	exon	18228815	AT1G07860.1;-;-
testcross	86354	968746	9	8990291	1.16E-34	exon	18228131	AT3G19260.1;LAG1 homologue 2;LOH2
testcross	86366	968830	9	9005553	9.97E-32	exon	18227422	AT3G19240.1;Vacuolar import/degradation, Vid27-related protein;-
intercross	86393	969057	9	9036729	6.77E-34	Non-coding
testcross	86976	974736	9	10010132	8.98E-32	exon	18228169	AT2G21520.2;Sec14p-like phosphatidylinositol transfer family protein;-
testcross	87023	975137	9	10076008	7.31E-33	Non-coding
intercross	87199	976643	9	10317964	7.13E-37	Non-coding
intercross	87211	976665	9	10319563	1.69E-31	Non-coding
intercross	100008	1116079	11	3018815	4.04E-33	Non-coding
testcross	100722	1125558	11	5002373	6.77E-34	intron	18232039	AT2G20740.1;Tetraspanin family protein;-
intercross	101069	1129407	11	5992375	1.00E-33	intron	18230791	AT5G60860.1;RAB GTPase homolog A1F;RABA1f
testcross	102255	1153777	11	13124217	3.31E-31	intron	18231251	AT1G78590.1;NAD(H) kinase 3;NADK3
testcross	102454	1156091	11	13552438	3.88E-31	Non-coding
testcross	102601	1158057	11	14047639	1.02E-32	exon	18231248	AT1G53280.1;Class I glutamine amidotransferase-like superfamily protein;-
testcross	102643	1158418	11	14141328	5.74E-31	Non-coding
intercross	102765	1160100	11	14632128	9.36E-41	exon	18230790	AT3G14620.1;cytochrome P450, family 72, subfamily A, polypeptide 8;CYP72A8
intercross	103635	1169276	11	16496034	7.14E-33	intron	18231226	AT4G27080.1;PDI-like 5-4;PDIL5-4
intercross	110480	1242294	12	13723370	2.32E-31	Non-coding
intercross	112164	1257916	13	1598676	1.27E-33	Non-coding
intercross	134655	1512282	16	8915006	3.02E-31	intron	18250699	AT1G07510.1;FTSH protease 10;ftsh10
intercross	134918	1519812	16	10909569	1.39E-33	exon	18251330	AT2G38010.1;Neutral/alkaline non-lysosomal ceramidase;-
intercross	134921	1519830	16	10910923	1.63E-41	intron	18251330	AT2G38010.1;Neutral/alkaline non-lysosomal ceramidase;-
intercross	134924	1519837	16	10911225	4.54E-31	intron	18251330	AT2G38010.1;Neutral/alkaline non-lysosomal ceramidase;-
intercross	134926	1519846	16	10911735	1.27E-33	intron	18251330	AT2G38010.1;Neutral/alkaline non-lysosomal ceramidase;-
intercross	134934	1519868	16	10912810	4.94E-33	intron	18251330	AT2G38010.1;Neutral/alkaline non-lysosomal ceramidase;-
intercross	134945	1519948	16	10932524	1.81E-33	intron	18250718	AT3G54120.1;Reticulon family protein;-
intercross	134958	1520062	16	10953147	1.50E-31	Non-coding
intercross	134981	1520545	16	11081133	1.02E-32	Non-coding
intercross	134983	1520551	16	11081507	2.05E-32	Non-coding
intercross	135017	1520716	16	11102580	7.42E-32	Non-coding
intercross	135040	1520841	16	11128906	1.78E-31	Non-coding
intercross	135096	1521694	16	11384836	2.85E-36	Non-coding
intercross	135099	1521723	16	11391387	8.69E-39	Non-coding
intercross	135166	1522820	16	11630432	3.05E-35	intron	18250764	AT5G01500.1;thylakoid ATP/ADP carrier;TAAC
intercross	135169	1522838	16	11631647	2.10E-37	intron	18250764	AT5G01500.1;thylakoid ATP/ADP carrier;TAAC
intercross	135226	1523459	16	11821252	9.83E-36	Non-coding
intercross	135228	1523462	16	11821912	1.90E-33	Non-coding
intercross	135245	1523842	16	11956995	1.18E-31	intron	18250148	AT5G05570.1;transducin family protein / WD-40 repeat family protein;-
intercross	135246	1523857	16	11958528	4.86E-32	intron	18251017	AT5G05570.2;transducin family protein / WD-40 repeat family protein;-
intercross	135529	1527125	16	12696885	2.38E-33	Non-coding
intercross	135538	1527200	16	12705994	3.07E-31	intron	18250184	AT5G01660.1;-;-
intercross	135566	1527609	16	12803482	5.64E-33	Non-coding
testcross	137076	1548830	17	2837383	3.55E-44	Non-coding
testcross	146613	1662024	18	14534550	1.24E-31	intron	18214714	AT1G30330.2;auxin response factor 6;ARF6
testcross	146619	1662105	18	14547431	1.90E-33	Non-coding
intercross	151691	1725616	19	14061647	4.64E-32	Non-coding
intercross	152657	1740176	21	565254	6.15E-31	Non-coding
testcross	154140	1783107	101	13104	4.32E-34	exon	18209048	AT3G48770.1;DNA binding;ATP binding;-
intercross	154950	1812900	365	13915	7.41E-33	exon	18239519	AT3G51420.1;strictosidine synthase-like 4;SSL4
